# Supplementary material for: Fine-scale Southern California Moho structure uncovered with distributed acoustic sensing
Source: Sci Adv. 2024 Nov 27;10(48):eadr3327. doi: 10.1126/sciadv.adr3327 (PMC11601198; doi:10.1126/sciadv.adr3327)
Supplement: Supplementary file 2 — Movie S1 [file sciadv.adr3327_movie_s1.zip]

Archive with 1 entries (1 files):
- adr3327_Movie_S1.mov
